# Supplementary material for: Quantitative Characterization and Prediction of the Binding Determinants and Immune Escape Hotspots for Groups of Broadly Neutralizing Antibodies Against Omicron Variants: Atomistic Modeling of the SARS-CoV-2 Spike Complexes with Antibodies
Source: Biomolecules. 2025 Feb 8;15(2):249. doi: 10.3390/biom15020249 (PMC11853647; doi:10.3390/biom15020249)
Supplement: Supplementary file 1 [file biomolecules-15-00249-s001.zip]

Archive with 1 entries (1 files):
- biomolecules-3410750-supplementary.pdf
